# Supplementary material for: Improvement of Mucosal Lesion Diagnosis with Machine Learning Based on Medical and Semiological Data: An Observational Study
Source: J Clin Med. 2022 Nov 7;11(21):6596. doi: 10.3390/jcm11216596 (PMC9654969; doi:10.3390/jcm11216596)
Supplement: Supplementary file 1 [file jcm-11-06596-s001.zip]

Archive with 1 entries (1 files):
- jcm-1966994-supplementary.pdf
